# Supplementary material for: Characterization of the Wheat Leaf Metabolome during Grain Filling and under Varied N-Supply
Source: Front Plant Sci. 2017 Nov 29;8:2048. doi: 10.3389/fpls.2017.02048 (PMC5712589; doi:10.3389/fpls.2017.02048)
Supplement: Supplementary Table S1 — ANOVA (p-values) and FDR correction upon individual metabolites. ANOVA examined the interaction between the three different variables (genotype, treatment, and sampling time point) and their combinations on the metabolites measured in the experiment. [file Table1.xlsx]

## Sheet: Heyneke et al_Supplemental Tabl
	Pval_genotype	corrected_Pval_genotype	Pval_time	corrected_Pval_time	Pval_treatment	corrected_Pval_treatment	Pval_genotype*time	corrected_Pval_genotype*time	Pval_genotype*treatment	corrected_Pval_genotype*treatment	Pval_time*treatment	corrected_Pval_time*treatment	Pval_genotype*time*treatment	corrected_Pval_genotype*time*treatment
Aconitic acid cis	0.00331106	0.00545051	3.25606e-116	6.49118e-115	5.70743e-63	2.44278e-62	0.325226	0.47026	1.58565e-06	1.21189e-05	5.78389e-09	1.67264e-08	0.816449	1
Azelaic Acid	0.0334629	0.0483856	4.4138e-42	1.09832e-41	0.000196483	0.000276628	0.0269439	0.0480499	0.360927	0.551702	0.274405	0.364498	0.590261	1
Benzoic acid	0.862665	0.961512	0.00543989	0.00639636	0.628959	0.723642	0.932908	0.999986	0.678278	0.843903	0.875237	0.955616	0.985161	1
Boric acid	0.939068	0.971538	0.00652281	0.00750474	0.760268	0.821703	0.990197	0.999986	0.870176	0.990519	0.966906	0.999406	0.999795	1
Butanoic acid 2 4 dihydroxy	2.56878e-05	5.28577e-05	4.26173e-54	1.47098e-53	5.38183e-10	8.85932e-10	0.0380276	0.0667041	3.24425e-10	5.78559e-09	6.88132e-05	0.000150266	0.999971	1
Citric acid	2.49132e-07	6.66428e-07	1.2985e-36	2.8355e-36	5.43565e-09	8.4292e-09	0.870972	0.999986	0.229402	0.383532	0.0115798	0.0184931	0.785733	1
Fumaric acid	5.43542e-08	1.61553e-07	1.58623e-49	5.14323e-49	7.19925e-20	1.48138e-19	0.0090043	0.0175175	0.0299194	0.0780824	1.06688e-09	3.35752e-09	0.957209	1
Glycolic acid	0.00027322	0.000495501	7.47871e-62	2.85794e-61	0.00189108	0.00252931	0.820917	0.999986	0.634854	0.799169	1.98721e-09	6.07519e-09	0.829432	1
Isocitric acid	1.86936e-07	5.12876e-07	2.47078e-29	4.80678e-29	5.17388e-10	8.65007e-10	0.180354	0.283792	0.434199	0.610643	0.554394	0.666518	0.994007	1
Lactic acid	0.773345	0.871031	0.222883	0.229312	0.980983	0.996187	0.912999	0.999986	0.902947	0.999067	0.974135	0.999406	0.999905	1
Malic acid	2.76452e-09	1.05644e-08	6.01799e-08	8.15095e-08	5.07672e-52	1.8107e-51	0.390194	0.542218	2.26179e-16	1.21006e-14	0.00890617	0.01489	0.911681	1
Quinic acid	1.2759e-06	3.10275e-06	2.2111e-34	4.54975e-34	1.21547e-90	1.18232e-89	1.55197e-13	2.76768e-12	0.178986	0.329601	9.41132e-05	0.000201402	0.683185	1
Shikimic acid	2.85817e-12	1.45631e-11	8.39776e-125	4.4928e-123	9.05588e-37	2.48456e-36	4.38192e-17	2.67351e-15	0.113739	0.221274	0.019267	0.0303172	0.140846	0.518947
Succinic acid	6.14019e-08	1.77568e-07	5.74581e-41	1.30809e-40	7.42327e-09	1.1347e-08	0.00342269	0.00732457	0.218978	0.373143	2.09627e-07	5.41182e-07	0.435114	1
Hexadecanoic acid	0.928199	0.971538	0.0137173	0.0156144	0.999395	0.999395	0.999972	0.999986	0.999067	0.999067	0.998034	0.999406	1	1
Octadecanoic acid	0.972194	0.990447	0.00165053	0.00196229	0.986877	0.996187	0.99975	0.999986	0.996613	0.999067	0.987688	0.999406	1	1
Tetradecanoic acid	0.42408	0.509849	0.00036153	0.000439588	0.589525	0.685643	0.999865	0.999986	0.997589	0.999067	0.917895	0.982148	0.99999	1
Butylamine	0.990447	0.990447	0.339099	0.345558	0.755008	0.821703	0.962566	0.999986	0.970336	0.999067	0.936505	0.988025	0.999902	1
Ethanolamine	0.670013	0.779254	0.167104	0.175295	0.393929	0.468338	0.705977	0.888701	0.987118	0.999067	0.282483	0.368606	0.868386	1
Putrescine	1.52437e-06	3.62462e-06	1.05252e-06	1.39036e-06	1.60875e-13	2.96787e-13	0.381942	0.537735	0.830091	0.965431	4.32255e-08	1.21714e-07	0.883724	1
Pyridine 2 hydroxy	0.754328	0.85865	0.000234466	0.000288367	0.638239	0.726507	0.862604	0.999986	0.782097	0.929826	0.273568	0.364498	0.992228	1
Pyridine 3 hydroxy	0.899462	0.969843	0.345172	0.348428	0.843939	0.894074	0.996856	0.999986	0.958565	0.999067	0.941855	0.988025	1	1
Ferulic acid trans	0.882439	0.96348	0.0787845	0.0869066	0.788476	0.843669	0.927315	0.999986	0.428152	0.610643	0.0699395	0.105402	0.997007	1
Inositol 2 phosphate myo	0.375232	0.461492	0.000136029	0.000169245	0.108533	0.131966	0.992465	0.999986	0.718481	0.876652	0.00329002	0.00558781	0.93339	1
Phosphoric acid	1.54328e-13	8.69112e-13	9.39506e-18	1.52314e-17	1.01632e-55	4.02765e-55	0.119637	0.191062	0.0742983	0.165649	0.673638	0.783471	0.957125	1
Ascorbic acid	0.569381	0.67693	0.000394874	0.000474737	0.000863966	0.00117018	0.918093	0.999986	0.616469	0.785264	1.61177e-07	4.31149e-07	0.16084	0.555157
Dehydroascorbic acid dimer	2.63641e-12	1.41048e-11	6.22132e-83	3.32841e-82	1.2966e-39	3.74963e-39	0.0106056	0.0202643	0.219701	0.373143	7.11717e-11	2.45657e-10	0.336104	0.946398
Erythronic acid	1.11563e-13	6.63181e-13	3.86456e-26	6.8918e-26	7.34723e-98	1.12308e-96	1.54305e-05	5.326e-05	0.000132751	0.00071022	0.0241527	0.0374542	0.92579	1
Galactonic acid	3.89213e-07	1.01575e-06	7.81273e-10	1.08566e-09	1.14852e-24	2.56023e-24	0.30156	0.442013	0.0987011	0.203096	0.359954	0.453118	0.953727	1
Glyceric acid	0.000221426	0.000408493	3.07372e-43	8.43303e-43	4.79119e-10	8.13742e-10	1.12835e-10	1.00611e-09	0.552081	0.711719	6.03691e-43	1.61487e-41	0.0107118	0.0674211
Ribonic acid	0.136896	0.178633	4.40033e-14	6.82369e-14	6.37388e-08	9.47229e-08	0.230564	0.352434	0.210664	0.369526	0.850999	0.955616	0.826702	1
Threonic acid	0.348441	0.433526	3.20743e-13	4.90278e-13	3.28813e-12	5.96321e-12	0.000193827	0.00050584	0.432667	0.610643	2.12427e-07	5.41182e-07	0.718875	1
Threonic acid 1 4 lactone	0.0105039	0.0158299	1.6416e-82	8.36432e-82	2.97049e-11	5.21054e-11	0.0129883	0.0235551	0.496219	0.672094	0.124169	0.179542	0.967809	1
Arabitol	9.31935e-19	9.06518e-18	7.78676e-101	5.95131e-100	0.000195203	0.000276628	3.50413e-14	7.49884e-13	0.0854934	0.182956	5.44067e-06	1.32307e-05	0.528101	1
Erythritol	6.46567e-09	2.30609e-08	4.87247e-112	5.88658e-111	1.59787e-05	2.34209e-05	1.04059e-05	3.71143e-05	0.207505	0.369526	0.309918	0.399532	0.995899	1
Galactitol	5.6586e-10	2.32873e-09	1.40941e-81	6.55684e-81	8.67146e-99	2.31962e-97	0.00027552	0.000701921	0.0292619	0.0780824	0.107228	0.15717	0.82964	1
Inositol myo	1.9971e-06	4.64542e-06	1.54381e-33	3.11675e-33	0.0327202	0.0416793	0.00726373	0.0146645	0.239271	0.393877	2.57196e-05	5.8553e-05	0.0229795	0.129411
Mannitol	5.91669e-52	6.33086e-50	2.15979e-101	1.77767e-100	1.00493e-13	1.88645e-13	2.13837e-16	7.62685e-15	0.000728219	0.0029969	1.85996e-05	4.32643e-05	0.643169	1
Ribitol	9.26003e-18	8.25686e-17	1.77096e-31	3.50912e-31	1.06678e-28	2.5942e-28	7.51041e-07	3.49397e-06	0.00218092	0.00833421	8.48834e-17	4.78028e-16	0.0396404	0.178669
Sorbitol	1.07465e-13	6.63181e-13	6.13475e-85	3.45483e-84	3.6198e-43	1.13917e-42	0.0018796	0.00418994	9.07256e-05	0.000539314	5.77897e-26	5.62136e-25	0.0148024	0.0879919
Galactinol	2.78426e-08	8.76225e-08	4.10532e-119	1.46423e-117	0.0381129	0.0474195	1.63974e-05	5.48289e-05	0.0722377	0.165649	1.07417e-18	6.76095e-18	0.952938	1
Arabinose	0.000984471	0.00172686	3.65235e-75	1.50308e-74	3.46226e-09	5.44796e-09	2.39703e-11	2.33165e-10	0.92559	0.999067	8.4845e-31	1.1348e-29	0.859156	1
Fructose	2.92758e-17	2.40962e-16	3.24148e-42	8.25805e-42	5.3353e-17	1.03796e-16	3.30552e-09	2.72069e-08	7.19639e-11	1.54003e-09	1.00938e-17	6.0002e-17	3.02774e-08	1.07989e-06
Fucose	4.35167e-14	3.10419e-13	1.64397e-127	1.75905e-125	4.45089e-24	9.7193e-24	4.99721e-17	2.67351e-15	2.84705e-05	0.000190396	1.5379e-23	1.1754e-22	0.145499	0.518947
Galactose	7.42359e-24	1.13475e-22	8.66369e-35	1.81768e-34	1.14402e-36	3.06026e-36	1.55409e-08	1.06106e-07	2.66377e-08	2.85023e-07	1.36478e-39	2.92062e-38	0.000607051	0.00499649
Glucose	4.4476e-21	5.94866e-20	1.1135e-35	2.38289e-35	1.11797e-55	4.27224e-55	9.18255e-12	9.82533e-11	5.11334e-21	5.47128e-19	2.61736e-16	1.40029e-15	1.14934e-05	0.000153724
Kestose 1	3.27989e-09	1.21017e-08	3.21545e-89	2.02384e-88	2.62221e-35	6.84333e-35	6.04e-12	7.18089e-11	0.00322256	0.0114938	2.62879e-14	1.172e-13	0.0257777	0.131343
Lyxose	0.00129067	0.00215785	2.18895e-110	2.34217e-109	8.80768e-21	1.84789e-20	3.15788e-08	1.98761e-07	0.105433	0.212855	1.1534e-20	7.71336e-20	0.199352	0.609448
Mannose	1.10518e-11	5.14148e-11	1.2243e-25	2.14754e-25	1.15568e-08	1.74166e-08	0.000989517	0.0023017	4.00201e-09	5.35269e-08	4.96534e-23	3.54194e-22	4.10454e-05	0.000477958
Psicose	1.00393e-30	3.5807e-29	2.32883e-61	8.59259e-61	1.43027e-21	3.06077e-21	2.23457e-05	7.24542e-05	0.457766	0.627961	0.333836	0.425243	0.184023	0.609448
Ribulose	0.000156317	0.000293438	7.26243e-114	1.11011e-112	6.29415e-52	2.1725e-51	1.26387e-12	1.69042e-11	0.000305905	0.00137872	4.04054e-49	2.16169e-47	0.428837	1
Sucrose	1.7462e-10	7.78515e-10	1.85426e-102	1.65338e-101	0.0270889	0.0349219	7.43138e-15	1.9879e-13	0.325732	0.505121	5.28571e-05	0.000117827	0.00795048	0.0531688
Xylose	4.37532e-07	1.11466e-06	1.30267e-76	5.80774e-76	2.19818e-19	4.43783e-19	0.000429794	0.00104518	0.00682162	0.0221186	2.70811e-73	2.89767e-71	4.24604e-12	4.54326e-10
A112003 101	0.907333	0.969843	0.0243061	0.0273764	0.921988	0.967183	0.954819	0.999986	0.983545	0.999067	0.862909	0.955616	0.999869	1
A143003 101	0.915459	0.969843	0.0849454	0.0927465	0.651262	0.733527	0.933975	0.999986	0.867563	0.990519	0.449238	0.546232	0.999913	1
A146004 101	0.876678	0.96348	0.0977524	0.105652	0.972425	0.996187	0.515986	0.707828	0.764443	0.91905	0.646288	0.759922	0.999902	1
A148006 101	5.1865e-06	1.18076e-05	4.95133e-112	5.88658e-111	3.24803e-17	6.4359e-17	0.0427753	0.071515	0.439435	0.610643	7.06665e-06	1.68029e-05	0.682368	1
A179010 101	1.10864e-24	1.97707e-23	2.49385e-82	1.21292e-81	1.58859e-32	4.04712e-32	0.0021474	0.00468921	0.00285733	0.0105426	0.229626	0.323289	0.679656	1
A187005 101	1.8563e-10	7.94498e-10	4.2707e-29	8.16008e-29	8.79472e-30	2.18845e-29	0.0411272	0.069851	0.0752521	0.165649	0.0099683	0.0161607	0.977019	1
A214003 101	2.9732e-32	1.59066e-30	6.06622e-18	9.98593e-18	4.41506e-65	1.96838e-64	0.00127341	0.00289903	4.25096e-08	3.79044e-07	1.24217e-15	6.04147e-15	0.0556973	0.220726
A214004 101	1.70978e-30	4.57367e-29	3.20895e-28	6.02381e-28	3.05397e-57	1.25683e-56	0.000315648	0.000785448	0.000590273	0.00252637	1.93535e-12	7.39581e-12	0.0242584	0.129782
A217004 101	3.88283e-20	4.61626e-19	1.17263e-47	3.58489e-47	1.19654e-49	3.87969e-49	1.01519e-12	1.55179e-11	0.409529	0.608606	0.0022796	0.00399865	0.289326	0.8367
A241003 101	0.00545099	0.00845299	5.66982e-20	9.47923e-20	0.000687389	0.000942957	0.621386	0.810833	0.0130414	0.0410422	0.00205875	0.00367143	0.988153	1
A250001 101	1.8614e-05	3.9053e-05	4.66327e-43	1.24742e-42	8.89074e-42	2.64252e-41	7.41833e-06	2.73711e-05	0.28303	0.458852	0.275929	0.364498	0.962422	1
A254002 101	2.75794e-05	5.56793e-05	3.24637e-46	9.64893e-46	7.63889e-85	4.80801e-84	2.14383e-06	9.1756e-06	4.23948e-05	0.000266838	0.00925805	0.0152402	0.948555	1
A255001 101	7.5378e-08	2.12249e-07	2.24551e-52	7.50841e-52	3.65735e-39	1.02983e-38	3.88857e-05	0.000115546	0.0191599	0.0554083	0.000399381	0.000806298	0.914692	1
A294002 101	0.211796	0.273038	2.02751e-87	1.20524e-86	1.02001e-10	1.76034e-10	4.71819e-08	2.8047e-07	0.541078	0.706041	0.000687706	0.0013379	0.893753	1
A295006 101	0.0178855	0.0265799	2.79898e-17	4.47001e-17	0.0143568	0.0187339	0.952413	0.999986	0.0665146	0.158157	3.83932e-06	9.55366e-06	0.991894	1
A311002 101	7.77683e-05	0.000151295	2.77088e-89	1.85303e-88	2.72149e-27	6.33042e-27	0.0118299	0.0218241	0.180527	0.329601	0.000148387	0.000311322	0.753859	1
D260482	0.989609	0.990447	0.112201	0.118867	0.964377	0.996187	0.999986	0.999986	0.995249	0.999067	0.999406	0.999406	1	1
NA145015	0.944299	0.971538	0.105301	0.112672	0.727657	0.811034	0.58138	0.787439	0.905724	0.999067	0.398789	0.490465	0.999971	1
NA170001	0.073351	0.0984356	2.60548e-68	1.03254e-67	1.63333e-09	2.60845e-09	0.0826982	0.136134	0.720985	0.876652	0.00029562	0.000608296	0.987299	1
NA174001	0.0184695	0.0270718	1.65891e-05	2.1386e-05	7.36294e-85	4.80801e-84	0.685523	0.873226	0.0758582	0.165649	0.00115536	0.00216884	0.833858	1
NA176001	0.0012575	0.00213575	1.20943e-10	1.74876e-10	1.12907e-27	2.68469e-27	0.668687	0.862043	0.00394142	0.0136042	0.00251379	0.00433832	0.951475	1
NA197007	3.54613e-08	1.0841e-07	5.37583e-11	7.98908e-11	2.15502e-75	1.04812e-74	0.241504	0.363957	0.0213385	0.0600846	5.81969e-11	2.07569e-10	0.983677	1
NA199003	0.235717	0.296726	3.59448e-13	5.41704e-13	6.82981e-52	2.28372e-51	0.206565	0.320326	0.0452187	0.1152	0.00158154	0.00291766	0.91973	1
NA211001	2.69913e-26	5.77614e-25	3.76239e-41	8.75165e-41	3.66169e-25	8.33618e-25	3.75037e-05	0.000114654	0.0966069	0.202685	0.0548516	0.0838446	0.18965	0.609448
similar to Glycerolaldopyranosid	1.50088e-08	4.86648e-08	2.25198e-41	5.35472e-41	6.42927e-10	1.04232e-09	0.00538096	0.0110724	0.902075	0.999067	1.45549e-12	5.76807e-12	0.125069	0.477941
Unknown bth pae 013	4.96742e-05	9.84286e-05	2.86159e-40	6.37897e-40	0.000236115	0.000328108	0.611145	0.807823	0.181742	0.329601	0.260473	0.361955	0.903531	1
Unknown bth pae 028	0.744838	0.856964	6.99033e-05	8.79959e-05	9.66126e-14	1.84599e-13	0.814119	0.999986	0.792445	0.931776	0.889868	0.961776	0.998599	1
Unknown sst cgl 053	0.0735967	0.0984356	6.79211e-11	9.95556e-11	6.32036e-05	9.13889e-05	0.110794	0.17962	0.429751	0.610643	0.00204863	0.00367143	0.869132	1
Asp	1.44279e-08	4.82433e-08	3.63992e-116	6.49118e-115	1.21654e-78	6.50849e-78	8.73949e-05	0.000239776	0.108521	0.215032	4.82929e-10	1.56586e-09	0.409231	1
Glu	1.75606e-09	6.9592e-09	1.83944e-118	4.92051e-117	2.56123e-75	1.19153e-74	4.66201e-06	1.9186e-05	0.0482245	0.12	2.7555e-14	1.17935e-13	0.455386	1
Asn	0.000516612	0.000921291	1.26343e-27	2.3308e-27	5.73791e-119	6.13956e-117	0.00045455	0.00108082	0.289565	0.46244	5.17955e-31	7.91731e-30	0.0400752	0.178669
Ser	1.5052e-05	3.22113e-05	8.83282e-110	8.59193e-109	9.55982e-90	8.52417e-89	0.0400614	0.0691382	0.125394	0.239592	0.00059784	0.00118461	0.602172	1
Gln	0.00105493	0.00182061	3.15886e-42	8.24385e-42	6.94537e-110	3.71577e-108	2.09838e-06	9.1756e-06	0.00656287	0.0219446	3.18328e-09	9.46141e-09	0.000989024	0.00755897
Gly	0.0459788	0.0647333	3.39511e-75	1.45311e-74	3.2129e-53	1.18545e-52	6.82141e-07	3.31769e-06	0.0182265	0.0541733	1.33514e-07	3.66306e-07	0.481937	1
Thr	0.00834789	0.0127604	8.85141e-98	6.31401e-97	2.02595e-98	4.33554e-97	0.00459783	0.00964643	0.000184237	0.000938734	5.12981e-12	1.89272e-11	0.0512852	0.211058
His	0.38109	0.463371	4.71483e-46	1.36348e-45	9.63929e-87	6.87603e-86	4.02914e-05	0.000115546	0.000309246	0.00137872	2.5474e-10	8.51787e-10	0.00123131	0.00878333
Ala	3.32797e-12	1.6186e-11	1.48929e-59	5.3118e-59	1.40153e-76	7.14114e-76	4.10351e-05	0.000115546	0.0230867	0.0633405	0.098798	0.146825	0.35186	0.96536
Arg	7.06457e-07	1.75793e-06	2.65541e-10	3.73854e-10	3.87646e-102	1.3826e-100	6.04901e-06	2.31159e-05	9.39419e-09	1.11686e-07	1.60247e-27	1.71464e-26	8.02085e-06	0.000122604
Tyr	1.41825e-05	3.09699e-05	7.58667e-21	1.28853e-20	1.86017e-91	1.99038e-90	1.58663e-08	1.06106e-07	0.00133024	0.00527169	6.28221e-30	7.46885e-29	8.98464e-07	1.92271e-05
Val	0.00418934	0.00679181	6.23826e-17	9.81608e-17	5.5379e-94	6.58394e-93	0.0001192	0.000318861	3.96536e-08	3.79044e-07	3.55248e-16	1.81007e-15	4.4669e-05	0.000477958
Trp	0.0549948	0.0764213	2.69141e-48	8.47003e-48	1.3837e-79	7.79241e-79	5.85129e-09	4.47206e-08	0.0166205	0.0508112	1.94705e-46	6.94446e-45	0.000453103	0.00404017
Phe	0.00507736	0.00798937	5.32459e-25	9.18921e-25	4.59905e-84	2.73388e-83	2.62026e-05	8.2461e-05	0.00022765	0.00110721	7.36996e-26	6.57155e-25	0.000120387	0.00117104
Ile	0.00498591	0.00796257	2.68496e-27	4.86934e-27	6.88343e-95	9.20658e-94	1.19112e-07	6.70786e-07	3.93837e-10	6.02007e-09	6.78654e-13	2.79292e-12	3.09188e-07	8.27079e-06
Leu	0.000113563	0.000216987	1.35089e-41	3.28513e-41	3.75964e-98	6.70469e-97	5.82539e-06	2.30858e-05	2.48227e-12	8.85342e-11	2.54412e-14	1.172e-13	6.73038e-11	3.60075e-09
Lys	6.48089e-06	1.4447e-05	1.50513e-10	2.14731e-10	3.33144e-87	2.74203e-86	2.07724e-07	1.11133e-06	2.92409e-06	2.08585e-05	7.50182e-25	6.17457e-24	6.76312e-06	0.000120609
Nitrate	1.23505e-08	4.26291e-08	6.626e-46	1.86574e-45	6.21328e-87	4.74872e-86	6.20854e-07	3.1634e-06	2.59644e-07	2.13707e-06	4.79746e-31	7.91731e-30	0.0350266	0.170357
Chlorite	4.77012e-14	3.19002e-13	1.17614e-06	1.53472e-06	0.00778841	0.0102884	0.347117	0.49522	0.000116642	0.000656877	0.710177	0.817086	0.953049	1
Sulfate	5.28794e-19	5.6581e-18	1.05673e-07	1.41338e-07	1.3139e-11	2.34311e-11	0.00842241	0.0166889	4.19015e-11	1.12086e-09	0.000755742	0.00144401	0.196563	0.609448
Phosphate	3.0772e-16	2.35186e-15	7.49885e-09	1.02869e-08	9.33332e-43	2.85333e-42	0.61153	0.807823	0.298819	0.4702	0.873152	0.955616	0.577995	1
Sodium	0.616795	0.725242	3.73422e-05	4.75668e-05	0.0971402	0.119471	0.0114887	0.0215666	0.0635665	0.154582	0.270243	0.364498	0.0486877	0.208383
Potassium	0.223074	0.284154	0.544351	0.544351	0.274273	0.329745	0.840641	0.999986	0.377202	0.568459	0.865729	0.955616	0.525112	1
Magnesium	0.0571083	0.0783409	0.177309	0.184195	0.74193	0.818417	0.895928	0.999986	0.973182	0.999067	0.207323	0.295781	0.499703	1
Calcium	0.0437476	0.0624133	0.00631018	0.00733901	0.0361666	0.0455273	0.285497	0.42428	0.540209	0.706041	0.396019	0.490465	0.630929	1
Ammonium	0.110967	0.146587	0.0248756	0.0277259	0.585481	0.685643	0.87103	0.999986	0.51178	0.684506	0.599503	0.712742	0.259095	0.770088
